# Supplementary material for: Evaluation of Customised Lineage-Specific Sets of MIRU-VNTR Loci for Genotyping Mycobacterium tuberculosis Complex Isolates in Ghana
Source: PLoS One. 2014 Mar 25;9(3):e92675. doi: 10.1371/journal.pone.0092675 (PMC3965448; doi:10.1371/journal.pone.0092675)
Supplement: Table S1 — MIRU-VNTR Profiles of the Mycobacterial Isolates Analysed. (XLS) [file pone.0092675.s001.xls]

## Sheet: Analysed loci for Lineage 4
Sample_id	VNTR 0577	MIRU 40	VNTR 4156	VNTR 2165	MIRU 10	VNTR 0424	VNTR 4052	VNTR 2163b	VNTR 2401	VNTR 3690	VNTR 1955	MIRU 4	MIRU 26	MIRU 16	MIRU 31	MIRU 23
TBNM403	4	1	1	4	3	5	4	7	2	2	3	1	4	2	3	4
TBNM412	4	1	1	2	3	1	3	7	2	5	2	1	4	2	2	5
TBNM413	4	1	1	2	3	1	3	7	2	6	2	1	5	2	2	5
TBNM414	3	2	4	4	3	3	3	7	2	6	3	1	4	0	3	4
TBNM430	4	2	5	4	3	2	4	7	2	5	3	1	3	0	2	4
TBNM433	3	4	2	2	3	1	3	7	4	5	4	1	4	2	3	4
TBNM605	1	2	1	1	3	2	3	3	0	10	1	1	6	1	2	1
TBNM551	0	0	1	2	4	3	3	4	3	3	1	1	4	2	2	1
TBNM568	1	2	1	4	3	5	0	6	3	3	3	1	6	2	2	1
TBNM716	1	2	1	4	3	5	2	1	3	3	3	1	5	1	2	1
TBNM730	1	0	2	3	4	1	0	3	4	3	1	1	4	2	2	3
TBNM735	3	0	2	3	4	3	2	3	4	5	1	1	4	2	2	3
TBNM739	3	2	2	3	2	5	0	3	0	3	1	1	4	1	2	0
TBNM740	3	2	2	3	2	3	0	3	0	3	3	1	4	2	2	5
TBNM745	2	6	3	3	2	1	5	3	4	3	4	1	4	2	2	4
TBNM746	3	2	3	3	2	1	4	3	1	3	1	1	4	2	2	4
TBNM747	3	4	3	2	2	1	3	3	1	3	1	1	4	2	2	4
TBNM779	2	6	3	3	2	1	5	2	4	3	3	1	4	2	3	4
TBNM360	3	3	1	3	5	2	7	5	4	3	3	1	5	2	2	3
TBNM361	4	2	2	4	4	2	0	5	2	4	3	1	4	2	2	4
TBNM118	4	0	1	2	5	3	8	3	1	3	3	1	5	2	2	6
TBNM094	4	3	2	2	3	2	4	4	2	3	3	1	5	2	2	5
TBNM229	4	3	2	4	3	2	4	4	2	3	3	1	5	2	2	5
TBNM192	4	3	2	2	3	2	4	3	2	3	3	1	4	2	2	5
TBNM111	4	4	1	7	5	2	5	2	2	8	6	1	2	2	3	5
TBNM185	4	3	2	2	3	2	4	4	2	12	3	1	4	2	2	5
TBNM 15	4	4	5	3	3	2	5	3	2	3	3	1	3	4	2	5
TBNM 45	4	1	2	4	3	2	5	6	2	?	3	1	4	2	2	5
TBNM 53	3	2	2	2	3	2	7	3	2	3	2	1	6	2	3	5
TBNM 59	4	4	2	3	3	2	5	2	2	3	2	1	3	0	2	6
TBNM 60	4	2	2	4	3	3	4	3	2	6	3	1	4	2	3	5
TBNM 66	4	7	2	3	3	3	6	3	4	3	4	1	6	2	3	5
TBNM 71	4	3	2	2	3	1	4	4	2	3	3	1	6	2	2	5
TBNM 85	3	3	3	2	6	3	4	3	4	3	3	1	3	1	2	5
TBNM 86	4	2	2	3	2	4	4	4	4	3	4	1	6	2	4	5
TBNM 87	4	3	2	6	4	2	6	4	2	3	3	1	5	2	2	5
TBNM 88	4	3	2	6	3	2	5	4	2	2	3	1	4	1	2	5
TBNM 89	3	3	2	3	3	2	5	0	2	3	3	1	2	2	2	5
TBNM 101	4	3	2	4	2	2	5	4	2	3	3	1	5	2	2	5
TBNM 103	4	3	2	4	2	2	5	4	2	4	3	1	4	2	2	5
TBNM 114	4	3	2	6	3	2	5	2	2	6	3	1	4	2	3	5
TBNM 115	4	1	3	4	2	2	5	6	2	3	3	1	5	2	2	5
TBNM 117	4	3	2	2	3	2	5	4	2	2	3	1	5	2	3	5
TBNM 119	4	3	2	3	3	2	5	2	2	3	2	1	1	1	2	5
TBNM 133	4	1	3	4	4	2	4	3	2	11	2	1	4	1	2	5
TBNM 136	3	3	4	3	5	2	9	5	2	4	3	1	4	2	2	5
TBNM 141	4	3	2	4	3	2	4	2	2	2	3	1	4	1	2	5
TBNM 147	4	3	1	4	2	2	4	3	2	2	3	1	4	2	5	5
TBNM 151	4	3	3	4	3	2	5	3	2	4	3	1	5	2	2	5
TBNM 154	4	3	6	4	3	2	5	3	2	11	1	1	4	2	3	5
TBNM 160	4	3	2	2	2	2	5	5	2	11	3	1	4	2	2	5
TBNM 169	4	4	2	3	3	2	5	2	2	4	2	1	4	2	2	6
TBNM 175	4	1	2	4	3	3	4	3	4	3	3	1	2	1	2	5
TBNM 183	3	1	4	4	6	2	5	5	4	3	3	1	4	1	2	5
TBNM 207	4	4	2	4	3	3	6	6	2	3	3	1	4	0	2	5
TBNM 214	3	4	2	3	6	4	4	3	4	3	3	1	5	2	2	5
TBNM 223	4	3	6	4	3	2	6	6	2	3	3	1	4	2	2	5
TBNM 225	3	4	2	3	4	4	9	3	4	3	3	1	4	2	2	5
TBNM 246	4	1	2	4	4	1	7	3	1	2	3	1	6	1	2	5
TBNM 250	3	3	6	3	5	2	5	4	4	3	3	1	6	1	2	5
TBNM 252	4	3	2	3	3	2	4	4	2	?	3	1	4	2	2	3
TBNM 274	4	3	2	2	3	2	4	4	2	2	3	1	4	2	3	5
TBNM 286	4	3	2	4	3	2	5	6	2	3	3	1	6	0	2	5
TBNM 316	4	3	2	4	3	2	5	6	2	12	3	1	4	2	2	5
TBNM 61	4	2	2	4	3	2	5	6	2	3	3	1	4	2	2	5
TBNM736	3	0	2	3	4	3	2	6	4	5	1	1	4	4	2	3
TBNM 155	4	0	2	4	3	3	4	3	5	4	3	1	4	2	2	5
TBNM374	4	2	2	2	5	3	8	3	1	3	3	1	5	2	2	6
TBNM 141	4	3	2	4	3	2	4	2	2	2	3	1	4	2	2	5
TBNM431	4	2	2	4	3	1	4	7	2	2	2	1	4	2	2	4
TBNM 153	3	3	2	4	3	2	5	3	2	3	3	1	4	2	2	5
TBNM 143	4	3	2	4	2	2	5	4	2	4	3	1	4	3	3	5
TBNM 139	3	4	3	3	4	1	1	6	4	6	4	1	4	3	2	5
TBNM 228	4	1	6	4	3	3	6	5	2	3	3	1	5	3	3	5
TBNM 281	3	3	2	4	3	2	4	3	2	3	5	1	4	3	3	5
TBNM 78	4	4	2	3	3	2	5	0	2	3	1	1	5	2	3	6
TBNM 215	3	2	3	4	5	3	8	5	4	3	2	1	5	3	3	5
TBNM 73	4	3	2	3	3	2	5	3	2	2	8	1	4	2	3	5
TBNM 261	4	3	2	4	3	2	4	3	2	2	3	1	4	2	3	5
TBNM 188	4	4	2	2	3	3	2	3	2	14	3	1	5	2	2	5
TBNM 84	4	3	2	4	4	2	5	3	1	3	7	1	2	2	4	3
TBNM 142	3	3	1	4	4	2	2	3	1	1	3	1	2	2	4	11
TBNM 90	4	3	2	4	3	2	5	5	2	2	3	1	5	2	2	5
TBNM 130	3	3	3	3	5	2	8	5	4	4	3	1	5	2	2	5
TBNM 17	4	4	6	3	5	2	6	1	5	3	3	1	5	1	2	5
TBNM 172	3	4	1	4	3	2	7	3	4	3	4	1	4	2	2	5
TBNM 37	2	3	4	4	6	3	2	2	4	4	4	1	6	2	2	5
TBNM 29	3	4	2	7	4	2	5	3	2	3	3	1	5	2	2	5
TBNM 41	4	4	2	3	4	1	5	6	2	3	3	1	4	1	2	4
TBNM 161	3	3	3	3	2	2	1	6	2	13	2	1	5	2	2	6
TBNM 80	4	3	1	3	4	2	3	3	2	5	3	1	4	2	2	5
TBNM 145	3	1	1	3	6	5	7	8	4	13	14	1	5	2	2	5
TBNM465	2	3	3	1	3	2	3	1	0	3	0	1	5	1	2	1
TBNM140	3	2	12	3	5	3	6	4	4	3	3	1	5	2	2	4
TBNM 43	4	1	2	7	3	1	5	4	2	3	3	1	4	2	2	5
TBNM 144	4	1	1	4	2	2	5	6	2	3	3	1	3	2	2	5
TBNM 51	3	3	3	?	4	4	6	2	4	4	2	1	4	2	2	5
TBNM 25	3	2	3	3	5	3	0	5	4	2	3	1	3	3	2	5
TBNM329	4	0	?	6	0	3	2	3	1	2	3	1	4	2	2	6
TBNM 156	4	3	2	4	3	2	3	3	2	13	2	1	4	2	2	5
TBNM193	3	2	5	8	4	2	7	3	3	3	3	1	4	2	2	3
TBNM315	5	3	2	2	1	2	5	1	2	3	2	1	4	2	2	4
TBNM348	4	3	2	4	4	2	5	6	2	3	3	1	4	2	2	3
TBNM327	3	3	1	3	3	2	5	3	2	3	3	1	4	2	2	5
TBNM102	3	4	1	3	5	4	5	7	4	4	4	1	4	2	2	5
TBNM398	4	2	1	4	3	2	3	7	2	2	3	1	6	2	2	4

## Sheet: Analysed loci for Lineage 5
Sample_id	VNTR 0577	MIRU 40	VNTR 4156	VNTR 2165	MIRU 10	VNTR 0424	VNTR 4052	VNTR 2163b	MIRU 31	VNTR 1955	MIRU 4	VNTR 3690	VNTR 2401	MIRU 16	MIRU 26	MIRU23	MIRU 27
310	4	1	3	4	5	1	2	2	2	2	2	4	4	2	3	4	3
320	4	1	3	4	4	1	2	2	2	2	2	3	4	0	8	4	3
322	4	1	3	4	4	1	2	2	2	2	2	3	2	3	6	4	3
21	4	1	3	4	4	1	2	4	2	2	1	3	4	3	5	4	3
74	4	1	3	4	5	2	2	3	2	2	3	3	4	2	3	4	1
8	4	4	2	3	3	2	5	2	3	2	1	3	4	2	4	6	3
44	4	1	3	4	4	1	2	2	2	2	2	7	2	2	4	4	3
76	4	1	3	4	4	1	2	3	2	2	1	3	4	3	4	4	3
123	4	1	3	4	6	2	2	2	2	2	1	3	4	3	4	4	1
11	4	3	2	3	3	2	5	4	3	3	1	3	4	2	4	5	3
39	4	1	2	3	4	1	2	2	2	2	1	3	4	3	4	4	3
22	3	3	10	3	4	4	6	2	3	2	1	3	4	2	4	4	4
23	3	3	1	6	3	2	5	3	5	7	1	3	4	2	4	10	3
55	3	3	11	3	4	3	6	2	3	2	1	5	3	2	4	4	3
60	4	3	11	4	3	3	4	3	3	3	1	5	4	2	4	4	3
70	4	1	11	4	4	1	2	4	2	2	2	3	4	2	4	4	3
131	3	5	3	3	3	2	6	3	3	4	2	3	4	2	4	3	2
135	4	1	11	3	4	1	2	3	2	2	1	5	4	2	5	3	2
211	4	1	11	4	4	1	2	3	2	2	1	3	4	2	5	3	3
219	4	1	11	4	4	1	2	2	2	2	1	3	4	2	5	3	2
750	5	1	0	6	5	2	1	4	2	2	1	3	4	2	5	3	1
729	4	0	1	4	4	1	2	4	2	2	1	3	4	3	4	4	3
758	4	0	1	4	4	2	1	4	2	2	1	3	2	4	4	4	1
767	5	1	1	6	5	2	1	4	2	2	1	3	2	2	3	4	3
735	4	0	1	4	4	3	1	6	3	2	1	5	4	4	4	4	3
736	4	0	0	4	4	2	0	6	2	2	1	5	4	2	4	4	3
783	4	1	0	4	4	2	2	7	1	2	1	4	2	3	4	5	3
789	3	0	0	4	4	1	2	3	3	2	2	2	4	2	4	5	3
712	3	1	0	4	2	1	3	3	1	3	1	4	4	3	4	4	2
730	2	0	0	4	4	0	1	6	3	2	1	3	4	2	9	4	2
791	3	0	1	4	4	2	2	6	3	5	1	3	4	0	8	2	2
738	3	0	0	4	4	0	1	6	3	2	1	3	4	0	9	2	2
749	4	1	0	6	5	1	5	3	3	2	1	5	4	2	3	2	0
705	3	2	1	4	2	1	4	5	3	2	0	3	2	0	4	4	0
638	3	0	1	4	4	2	3	3	3	2	1	3	4	2	4	4	0
459	4	0	1	4	3	1	1	3	2	2	1	3	2	3	4	2	2
431	4	3	0	4	2	1	4	3	2	2	1	3	2	2	4	6	2
559	4	0	1	4	3	1	1	4	2	2	1	3	4	2	4	4	2
635	4	0	1	4	3	1	1	4	2	2	1	3	4	0	4	4	3
443	4	0	1	4	3	1	1	6	0	2	1	4	4	2	4	4	2
530	4	0	1	4	2	1	4	6	0	2	1	3	2	2	4	4	2
701	4	1	1	4	4	1	2	6	0	3	1	3	4	0	9	4	2
125	4	3	1	4	4	3	1	6	2	3	1	2	4	0	8	4	3
505	4	2	1	4	4	2	1	6	2	3	1	3	2	2	4	5	0
703	4	2	1	4	4	2	2	6	2	5	1	3	4	4	4	4	2
620	4	2	1	4	4	2	4	3	3	2	2	3	4	0	8	4	3
552	4	1	1	4	5	2	4	7	3	4	1	3	2	0	4	5	3
187	4	0	0	4	2	3	4	5	2	2	1	3	4	2	4	6	1
200	4	0	0	6	3	1	1	3	2	2	1	3	4	0	9	4	3
637	4	0	0	6	3	2	5	4	2	2	1	3	3	0	9	4	3
596	4	0	0	4	3	1	1	4	5	4	1	3	4	0	9	4	3
545	3	0	0	4	4	1	2	4	3	3	1	3	4	3	4	4	3
